# Supplementary material for: Probiotics of Lacticaseibacillus paracasei SD1 and Lacticaseibacillus rhamnosus SD11 attenuate inflammation and β-cell death in streptozotocin-induced type 1 diabetic mice
Source: PLoS One. 2023 Apr 11;18(4):e0284303. doi: 10.1371/journal.pone.0284303 (PMC10089358; doi:10.1371/journal.pone.0284303)
Supplement: S1 File — (XLSX) [file pone.0284303.s001.xlsx]

## Sheet: Fig. 1
Body weight (g)	Non STZ + V		STZ + V		STZ +SD1		STZ +SD11		STZ +SDM			Tukey's multiple comparisons test	Mean Diff.	95.00% CI of diff.	Significant?	Summary	Adjusted P Value
week	Mean	S.D.	Mean	S.D.	Mean	S.D.	Mean	S.D.	Mean	S.D.		Non-STZ + V vs. STZ + V	3.435	2.819 to 4.050	Yes	****	<0.0001
-2	19.63	1.60281	20.32	2.25083	20.26	2.06516	19.96	1.9225	20.76	1.61603		Non-STZ + V vs. STZ + SD1	2.703	2.087 to 3.318	Yes	****	<0.0001
-1	21.08	1.6692	21.55	2.21673	22.18	1.93953	21.48	1.85041	21.98	1.71646		Non-STZ + V vs. STZ + SD11	3.09	2.474 to 3.705	Yes	****	<0.0001
0	22.82	0.912627	23.24	1.47287	23.45	1.42537	23.3	1.64317	23.3	1.60347		Non-STZ + V vs. STZ + SDM	2.843	2.228 to 3.458	Yes	****	<0.0001
1	23.4	1.18134	22.42	0.89169	23.14	1.7309	22.7	1.33749	23.01	1.46852		STZ + V vs. STZ + SD1	-0.7318	-1.347 to -0.1166	Yes	*	0.0106
2	24.5	1.32665	22.23	0.997831	22.91	1.6967	22.74	1.53203	22.99	1.64009		STZ + V vs. STZ + SD11	-0.345	-0.9602 to 0.2702	No	ns	0.5397
3	25.41	1.1761	21.67	1.82273	22.63	1.38167	22.14	1.50052	22.43	1.63507		STZ + V vs. STZ + SDM	-0.5914	-1.207 to 0.02388	No	ns	0.0663
4	26.13	1.30218	21.51	1.94619	22.32	1.49056	22.04	1.53203	22.05	1.69197		STZ + SD1 vs. STZ + SD11	0.3868	-0.2284 to 1.002	No	ns	0.4215
5	26.575	1.30137	21.2625	2.18628	22.175	1.59441	21.7	1.31801	21.75	1.60624		STZ + SD1 vs. STZ + SDM	0.1405	-0.4748 to 0.7557	No	ns	0.971
6	27.325	1.31013	21.0125	1.85968	22.0875	1.76347	21.3375	1.20586	21.8375	1.84696		STZ + SD11 vs. STZ + SDM	-0.2464	-0.8616 to 0.3689	No	ns	0.8082
7	28.15	1.38976	20.6875	1.94454	21.675	1.6568	21.2875	0.898312	21.275	1.6193
8	28.7875	1.28334	20.125	1.8919	21.25	1.37321	21.1375	1.06494	21.15	1.50713
Blood glucose level (mg/dL)	Non STZ + V		STZ + V		STZ +SD1		STZ +SD11		STZ +SDM			Tukey's multiple comparisons test	Mean Diff.	95.00% CI of diff.	Significant?	Summary	Adjusted P Value
week	Mean	S.D.	Mean	S.D.	Mean	S.D.	Mean	S.D.	Mean	S.D.		Non-STZ + V vs. STZ + V	-147.4	-155.7 to -139.2	Yes	****	<0.0001
-2	101.533	17.2663	101.267	17.2605	100.667	15.9717	102.867	16.7155	107.267	23.4322		Non-STZ + V vs. STZ + SD1	-121.1	-129.2 to -113.0	Yes	****	<0.0001
-1	96.3333	16.4476	96.3333	17.3274	99.3333	14.2962	102.733	24.2707	101.2	25.069		Non-STZ + V vs. STZ + SD11	-117.9	-126.2 to -109.7	Yes	****	<0.0001
0	98.2667	17.8424	97.6	15.4726	98	18.5972	98.8667	19.7335	104.2	20.2738		Non-STZ + V vs. STZ + SDM	-123.2	-131.5 to -115.0	Yes	****	<0.0001
1	101.867	20.5352	243.067	17.5884	241.333	14.47	240.267	14.7186	243.933	14.4838		STZ + V vs. STZ + SD1	26.32	18.08 to 34.55	No	ns	0.0726
2	95.6	18.169	268.133	12.0882	257.133	24.7729	248.2	20.7887	252.867	28.7026		STZ + V vs. STZ + SD11	29.49	21.13 to 37.85	No	*	0.0479
3	100.267	20.2677	278.467	30.2557	254.4	27.1551	248.867	23.4852	252.8	19.9184		STZ + V vs. STZ + SDM	24.19	15.82 to 32.55	Yes	ns	0.0687
4	100.333	17.9709	293.067	14.738	257.8	31.7922	253.867	34.7272	253.867	31.7217		STZ + SD1 vs. STZ + SD11	3.173	-5.062 to 11.41	No	ns	0.8298
5	93.6667	19.1181	290.625	35.7369	257.533	20.1383	259.125	37.9302	258.75	15.2292		STZ + SD1 vs. STZ + SDM	-2.13	-10.37 to 6.106	No	ns	0.9548
6	85.6667	14.3003	295.625	39.2062	271.25	28.5495	263.25	44.6726	286.75	35.9911		STZ + SD11 vs. STZ + SDM	-5.304	-13.67 to 3.059	No	ns	0.4132
7	95.8889	20.1522	340.25	44.5509	272	20.3751	264.5	34.2929	269.875	29.0931
8	90.2222	17.1229	376.75	49.1376	282.25	29.654	274.25	39.3292	283.625	41.4761
OGTT 4W	Non STZ + V		STZ + V		STZ +SD1		STZ +SD11		STZ +SDM			Tukey's multiple comparisons test	Mean Diff.	95.00% CI of diff.	Significant?	Summary	Adjusted P Value		Tukey's multiple comparisons test	Mean Diff.	95.00% CI of diff.	Significant?	Summary	Adjusted P Value
min	Mean	S.D.	Mean	S.D.	Mean	S.D.	Mean	S.D.	Mean	S.D.		OGTT 4 wk							OGTT 8 wk
0	114	11.8181	300.714	13.7321	257.714	18.364	250.571	29.8153	254.429	41.7846		0							0
30	149.286	8.4993	345.286	23.7467	327.714	28.1408	315	29.8719	322.714	33.8315		Non-STZ + V vs. STZ + V	-186.7	-229.8 to -143.7	Yes	****	<0.0001		Non-STZ + V vs. STZ + V	-289.1	-342.3 to -236.0	Yes	****	<0.0001
60	179.571	11.5882	386.286	18.4094	350	26.0064	340.714	20.279	359.286	43.1382		Non-STZ + V vs. STZ + SD1	-143.7	-186.8 to -100.7	Yes	****	<0.0001		Non-STZ + V vs. STZ + SD1	-197.1	-250.3 to -144.0	Yes	****	<0.0001
90	139.286	11.1163	366.429	27.2327	327.429	21.2827	310	24.7521	335	57.3992		Non-STZ + V vs. STZ + SD11	-136.6	-179.6 to -93.53	Yes	****	<0.0001		Non-STZ + V vs. STZ + SD11	-197.1	-250.3 to -144.0	Yes	****	<0.0001
120	119.429	11.1034	355.429	30.9131	309.857	23.2983	298	30.474	325.714	57.4477		Non-STZ + V vs. STZ + SDM	-140.4	-183.5 to -97.38	Yes	****	<0.0001		Non-STZ + V vs. STZ + SDM	-200.3	-253.4 to -147.1	Yes	****	<0.0001
												STZ + V vs. STZ + SD1	43	-0.04411 to 86.04	No	ns	0.0504		STZ + V vs. STZ + SD1	92	38.85 to 145.1	Yes	****	<0.0001
OGTT 8W	Non STZ + V		STZ + V		STZ +SD1		STZ +SD11		STZ +SDM			STZ + V vs. STZ + SD11	50.14	7.099 to 93.19	Yes	*	0.0136		STZ + V vs. STZ + SD11	92	38.85 to 145.1	Yes	****	<0.0001
min	Mean	S.D.	Mean	S.D.	Mean	S.D.	Mean	S.D.	Mean	S.D.		STZ + V vs. STZ + SDM	46.29	3.242 to 89.33	Yes	*	0.0283		STZ + V vs. STZ + SDM	88.88	35.73 to 142.0	Yes	****	<0.0001
0	87.625	16.3002	376.75	49.1376	284.75	26.8208	284.75	29.4024	287.875	38.0392		STZ + SD1 vs. STZ + SD11	7.143	-35.90 to 50.19	No	ns	0.9908		STZ + SD1 vs. STZ + SD11	0	-53.15 to 53.15	No	ns	>0.9999
30	171.5	21.1322	396.5	43.661	347.25	47.2645	339.75	50.2302	343.75	49.3349		STZ + SD1 vs. STZ + SDM	3.286	-39.76 to 46.33	No	ns	0.9996		STZ + SD1 vs. STZ + SDM	-3.125	-56.27 to 50.02	No	ns	0.9998
60	188.875	15.9234	440.875	29.9258	381.125	33.9934	373.125	51.282	393.5	49.6185		STZ + SD11 vs. STZ + SDM	-3.857	-46.90 to 39.19	No	ns	0.9992		STZ + SD11 vs. STZ + SDM	-3.125	-56.27 to 50.02	No	ns	0.9998
90	162.625	22.1871	405.25	29.5478	353.5	44.2235	351.5	32.3596	368.625	53.6735
120	143	27.3078	382.75	24.2649	338.75	35.8718	332.25	50.9895	341.75	45.2982		30							30
												Non-STZ + V vs. STZ + V	-196	-239.0 to -153.0	Yes	****	<0.0001		Non-STZ + V vs. STZ + V	-225	-278.1 to -171.9	Yes	****	<0.0001
												Non-STZ + V vs. STZ + SD1	-178.4	-221.5 to -135.4	Yes	****	<0.0001		Non-STZ + V vs. STZ + SD1	-175.8	-228.9 to -122.6	Yes	****	<0.0001
												Non-STZ + V vs. STZ + SD11	-165.7	-208.8 to -122.7	Yes	****	<0.0001		Non-STZ + V vs. STZ + SD11	-168.3	-221.4 to -115.1	Yes	****	<0.0001
												Non-STZ + V vs. STZ + SDM	-173.4	-216.5 to -130.4	Yes	****	<0.0001		Non-STZ + V vs. STZ + SDM	-172.3	-225.4 to -119.1	Yes	****	<0.0001
												STZ + V vs. STZ + SD1	17.57	-25.47 to 60.62	No	ns	0.7919		STZ + V vs. STZ + SD1	49.25	-3.895 to 102.4	No	ns	0.0836
												STZ + V vs. STZ + SD11	30.29	-12.76 to 73.33	No	ns	0.2995		STZ + V vs. STZ + SD11	56.75	3.605 to 109.9	Yes	*	0.0299
												STZ + V vs. STZ + SDM	22.57	-20.47 to 65.62	No	ns	0.5978		STZ + V vs. STZ + SDM	52.75	-0.3951 to 105.9	No	ns	0.0528
												STZ + SD1 vs. STZ + SD11	12.71	-30.33 to 55.76	No	ns	0.9255		STZ + SD1 vs. STZ + SD11	7.5	-45.65 to 60.65	No	ns	0.9951
												STZ + SD1 vs. STZ + SDM	5	-38.04 to 48.04	No	ns	0.9977		STZ + SD1 vs. STZ + SDM	3.5	-49.65 to 56.65	No	ns	0.9998
												STZ + SD11 vs. STZ + SDM	-7.714	-50.76 to 35.33	No	ns	0.9877		STZ + SD11 vs. STZ + SDM	-4	-57.15 to 49.15	No	ns	0.9996
												60							60
												Non-STZ + V vs. STZ + V	-206.7	-249.8 to -163.7	Yes	****	<0.0001		Non-STZ + V vs. STZ + V	-252	-305.1 to -198.9	Yes	****	<0.0001
												Non-STZ + V vs. STZ + SD1	-170.4	-213.5 to -127.4	Yes	****	<0.0001		Non-STZ + V vs. STZ + SD1	-192.3	-245.4 to -139.1	Yes	****	<0.0001
												Non-STZ + V vs. STZ + SD11	-161.1	-204.2 to -118.1	Yes	****	<0.0001		Non-STZ + V vs. STZ + SD11	-184.3	-237.4 to -131.1	Yes	****	<0.0001
												Non-STZ + V vs. STZ + SDM	-179.7	-222.8 to -136.7	Yes	****	<0.0001		Non-STZ + V vs. STZ + SDM	-204.6	-257.8 to -151.5	Yes	****	<0.0001
												STZ + V vs. STZ + SD1	36.29	-6.758 to 79.33	No	ns	0.1419		STZ + V vs. STZ + SD1	59.75	6.605 to 112.9	Yes	*	0.019
												STZ + V vs. STZ + SD11	45.57	2.527 to 88.62	Yes	*	0.0322		STZ + V vs. STZ + SD11	67.75	14.60 to 120.9	Yes	**	0.005
												STZ + V vs. STZ + SDM	27	-16.04 to 70.04	No	ns	0.4176		STZ + V vs. STZ + SDM	47.38	-5.770 to 100.5	No	ns	0.1054
												STZ + SD1 vs. STZ + SD11	9.286	-33.76 to 52.33	No	ns	0.9756		STZ + SD1 vs. STZ + SD11	8	-45.15 to 61.15	No	ns	0.9937
												STZ + SD1 vs. STZ + SDM	-9.286	-52.33 to 33.76	No	ns	0.9756		STZ + SD1 vs. STZ + SDM	-12.38	-65.52 to 40.77	No	ns	0.9679
												STZ + SD11 vs. STZ + SDM	-18.57	-61.62 to 24.47	No	ns	0.7564		STZ + SD11 vs. STZ + SDM	-20.38	-73.52 to 32.77	No	ns	0.8282
												90							90
												Non-STZ + V vs. STZ + V	-227.1	-270.2 to -184.1	Yes	****	<0.0001		Non-STZ + V vs. STZ + V	-242.6	-295.8 to -189.5	Yes	****	<0.0001
												Non-STZ + V vs. STZ + SD1	-188.1	-231.2 to -145.1	Yes	****	<0.0001		Non-STZ + V vs. STZ + SD1	-190.9	-244.0 to -137.7	Yes	****	<0.0001
												Non-STZ + V vs. STZ + SD11	-170.7	-213.8 to -127.7	Yes	****	<0.0001		Non-STZ + V vs. STZ + SD11	-188.9	-242.0 to -135.7	Yes	****	<0.0001
												Non-STZ + V vs. STZ + SDM	-195.7	-238.8 to -152.7	Yes	****	<0.0001		Non-STZ + V vs. STZ + SDM	-206	-259.1 to -152.9	Yes	****	<0.0001
												STZ + V vs. STZ + SD1	39	-4.044 to 82.04	No	ns	0.0957		STZ + V vs. STZ + SD1	51.75	-1.395 to 104.9	No	ns	0.0604
												STZ + V vs. STZ + SD11	56.43	13.38 to 99.47	Yes	**	0.0036		STZ + V vs. STZ + SD11	53.75	0.6049 to 106.9	Yes	*	0.046
												STZ + V vs. STZ + SDM	31.43	-11.62 to 74.47	No	ns	0.2634		STZ + V vs. STZ + SDM	36.63	-16.52 to 89.77	No	ns	0.3214
												STZ + SD1 vs. STZ + SD11	17.43	-25.62 to 60.47	No	ns	0.7968		STZ + SD1 vs. STZ + SD11	2	-51.15 to 55.15	No	ns	>0.9999
												STZ + SD1 vs. STZ + SDM	-7.571	-50.62 to 35.47	No	ns	0.9886		STZ + SD1 vs. STZ + SDM	-15.13	-68.27 to 38.02	No	ns	0.9348
												STZ + SD11 vs. STZ + SDM	-25	-68.04 to 18.04	No	ns	0.4974		STZ + SD11 vs. STZ + SDM	-17.13	-70.27 to 36.02	No	ns	0.901
												120							120
												Non-STZ + V vs. STZ + V	-236	-279.0 to -193.0	Yes	****	<0.0001		Non-STZ + V vs. STZ + V	-239.8	-292.9 to -186.6	Yes	****	<0.0001
												Non-STZ + V vs. STZ + SD1	-190.4	-233.5 to -147.4	Yes	****	<0.0001		Non-STZ + V vs. STZ + SD1	-195.8	-248.9 to -142.6	Yes	****	<0.0001
												Non-STZ + V vs. STZ + SD11	-178.6	-221.6 to -135.5	Yes	****	<0.0001		Non-STZ + V vs. STZ + SD11	-189.3	-242.4 to -136.1	Yes	****	<0.0001
												Non-STZ + V vs. STZ + SDM	-206.3	-249.3 to -163.2	Yes	****	<0.0001		Non-STZ + V vs. STZ + SDM	-198.8	-251.9 to -145.6	Yes	****	<0.0001
												STZ + V vs. STZ + SD1	45.57	2.527 to 88.62	Yes	*	0.0322		STZ + V vs. STZ + SD1	44	-9.145 to 97.15	No	ns	0.1556
												STZ + V vs. STZ + SD11	57.43	14.38 to 100.5	Yes	**	0.0029		STZ + V vs. STZ + SD11	50.5	-2.645 to 103.6	No	ns	0.0712
												STZ + V vs. STZ + SDM	29.71	-13.33 to 72.76	No	ns	0.3186		STZ + V vs. STZ + SDM	41	-12.15 to 94.15	No	ns	0.2135
												STZ + SD1 vs. STZ + SD11	11.86	-31.19 to 54.90	No	ns	0.9414		STZ + SD1 vs. STZ + SD11	6.5	-46.65 to 59.65	No	ns	0.9972
												STZ + SD1 vs. STZ + SDM	-15.86	-58.90 to 27.19	No	ns	0.8471		STZ + SD1 vs. STZ + SDM	-3	-56.15 to 50.15	No	ns	0.9999
												STZ + SD11 vs. STZ + SDM	-27.71	-70.76 to 15.33	No	ns	0.3903		STZ + SD11 vs. STZ + SDM	-9.5	-62.65 to 43.65	No	ns	0.988
Food intake (g/day)	Non STZ + V		STZ + V		STZ +SD1		STZ +SD11		STZ +SDM			Tukey's multiple comparisons test	Mean Diff.	95.00% CI of diff.	Significant?	Summary	Adjusted P Value
week	Mean	S.D.	Mean	S.D.	Mean	S.D.	Mean	S.D.	Mean	S.D.		Non-STZ + V vs. STZ + V	-1.779	-1.954 to -1.605	Yes	****	<0.0001
-2	3.9	0.2	3.81429	0.24103	3.85714	0.171825	3.98571	0.106904	4.28571	0.106904		Non-STZ + V vs. STZ + SD1	-1.181	-1.355 to -1.006	Yes	****	<0.0001
-1	3.88571	0.146385	3.95714	0.127242	4.04286	0.09759	4.01429	0.0899735	4.01429	0.0899735		Non-STZ + V vs. STZ + SD11	-0.5286	-0.7029 to -0.3542	Yes	****	<0.0001
0	4.21429	0.260951	4.01429	0.429839	4.28571	0.106904	4.2	0.141421	3.85714	0.171825		Non-STZ + V vs. STZ + SDM	-0.7922	-0.9666 to -0.6178	Yes	****	<0.0001
1	4.27143	0.205866	6.52857	0.468025	6.4	0.223607	5.5	0.129099	5.62857	0.138013		STZ + V vs. STZ + SD1	0.5987	0.4243 to 0.7731	Yes	****	<0.0001
2	4.45714	0.250713	7.37143	0.372891	6.4	0.163299	5.62857	0.138013	5.48571	0.177281		STZ + V vs. STZ + SD11	1.251	1.076 to 1.425	Yes	****	<0.0001
3	4.94286	0.139728	7.57143	0.734199	6.4	0.365148	5.48571	0.177281	6.22857	0.314718		STZ + V vs. STZ + SDM	0.987	0.8126 to 1.161	Yes	****	<0.0001
4	5.12857	0.314718	7.18571	0.740335	6.31429	0.456175	5.65714	0.243975	6.17143	0.615668		STZ + SD1 vs. STZ + SD11	0.6519	0.4776 to 0.8263	Yes	****	<0.0001
5	5.08571	0.323669	7.4	0.69282	6.42857	0.508967	5.55714	0.276026	6.04286	0.579819		STZ + SD1 vs. STZ + SDM	0.3883	0.2139 to 0.5627	Yes	****	<0.0001
6	5.34286	0.20702	7.22857	0.963871	6.7	0.294392	5.62857	0.309377	5.98571	0.441318		STZ + SD11 vs. STZ + SDM	-0.2636	-0.4380 to -0.08927	Yes	***	0.0004
7	5.08571	0.474091	7.98571	0.815329	6.78571	0.397612	5.7	0.326599	6.31429	0.717469
8	5.17143	0.438613	8	0.591608	6.85714	0.395209	5.94286	0.464963	6.18571	0.313202
Water intake (mL/day)	Non STZ + V		STZ + V		STZ +SD1		STZ +SD11		STZ +SDM			Tukey's multiple comparisons test	Mean Diff.	95.00% CI of diff.	Significant?	Summary	Adjusted P Value
week	Mean	S.D.	Mean	S.D.	Mean	S.D.	Mean	S.D.	Mean	S.D.		Non-STZ + V vs. STZ + V	-4.366	-4.681 to -4.052	Yes	****	<0.0001
-2	10.1857	0.20354	10.1143	0.19518	10.2143	0.323669	10.2571	0.377964	10.2571	0.377964		Non-STZ + V vs. STZ + SD1	-2.719	-3.034 to -2.405	Yes	****	<0.0001
-1	10.2143	0.177281	10.2143	0.323669	10.2571	0.377964	10.0714	0.314718	10.2143	0.323669		Non-STZ + V vs. STZ + SD11	-2.453	-2.768 to -2.139	Yes	****	<0.0001
0	10.3	0.182574	10.8714	0.42314	10.2714	0.205866	10.2571	0.41975	10.8714	0.42314		Non-STZ + V vs. STZ + SDM	-2.675	-2.990 to -2.361	Yes	****	<0.0001
1	10.2286	0.354562	14.1429	0.690066	13.4	0.616441	12.4429	0.58838	13.4	0.616441		STZ + V vs. STZ + SD1	1.647	1.332 to 1.961	Yes	****	<0.0001
2	10.3571	0.263674	15.4429	0.63994	13.5857	1.06369	12.8571	0.662966	13.5857	1.06369		STZ + V vs. STZ + SD11	1.913	1.598 to 2.228	Yes	****	<0.0001
3	10.1571	0.427618	15.6429	0.670465	13.6286	1.21479	13.8857	0.887747	13.9857	0.73808		STZ + V vs. STZ + SDM	1.691	1.376 to 2.006	Yes	****	<0.0001
4	10.1286	0.34983	16.2857	0.84937	14.1857	1.0479	13.7286	0.672593	14.0429	0.778582		STZ + SD1 vs. STZ + SD11	0.2662	-0.04839 to 0.5809	No	ns	0.1408
5	10.4143	0.353217	16.6857	0.843462	14.2	0.597216	13.7286	0.699319	14.1714	0.579409		STZ + SD1 vs. STZ + SDM	0.04416	-0.2705 to 0.3588	No	ns	0.9953
6	10.4429	0.472077	17.3	1.09545	14.1714	0.708788	14.8857	1.16251	14.4	0.675771		STZ + SD11 vs. STZ + SDM	-0.2221	-0.5367 to 0.09255	No	ns	0.3003
7	10.5571	0.41975	17.4571	0.801784	15.1286	1.06413	14.3429	0.859956	14.1143	0.501427
8	10.9	0.341565	17.7571	0.83238	14.7571	1.57253	14.4143	1.59314	14.2714	0.672593

## Sheet: Fig. 2
Mean islet size (um2)	4 weeks		8 weeks				Number of islets (per pancreas section area)	4 weeks		8 weeks				Insulin positive cells/islet area (%)	4 weeks		8 weeks
	Mean	SEM	Mean	SEM				Mean	SEM	Mean	SEM				Mean	SEM	Mean	SEM
Non STZ + V	2296.32	66.6627	1855.6	44.8252			Non STZ + V	0.168782	0.0201742	0.174789	0.0186855			Non STZ + V	13.8359	1.15213	16.3434	1.18878
STZ + V	780.676	23.1081	663.933	16.3411			STZ + V	0.0722039	0.00837316	0.0569861	0.00842661			STZ + V	5.9702	0.497862	4.07339	0.586508
STZ + SD1	936.957	9.59313	949.111	15.4677			STZ + SD1	0.114072	0.015684	0.114072	0.015684			STZ + SD1	8.81398	1.29095	7.27288	1.22677
STZ + SD11	1127.35	12.808	1231.57	17.2183			STZ + SD11	0.122323	0.0165249	0.125668	0.016551			STZ + SD11	9.73375	0.547171	7.93983	0.750111
STZ + SDM	871.937	11.6989	1149.68	36.8546			STZ + SDM	0.138275	0.0112508	0.120776	0.0114167			STZ + SDM	8.23427	0.766001	6.15985	0.812261
Tukey's multiple comparisons test	Mean Diff.	95.00% CI of diff.	Significant?	Summary	Adjusted P Value		Tukey's multiple comparisons test	Mean Diff.	95.00% CI of diff.	Significant?	Summary	Adjusted P Value		Tukey's multiple comparisons test	Mean Diff.	95.00% CI of diff.	Significant?	Summary	Adjusted P Value
4 weeks							4 weeks							4 weeks
Non STZ + V vs. STZ + V	1075	563.9 to 1586	Yes	****	<0.0001		Non STZ + V vs. STZ + V	0.09658	0.03883 to 0.1543	Yes	****	<0.0001		Non-STZ + V vs. STZ + V	7.866	4.242 to 11.49	Yes	****	<0.0001
Non STZ + V vs. STZ + SD1	918.6	407.6 to 1430	Yes	****	<0.0001		Non STZ + V vs. STZ + SD1	0.05471	-0.003037 to 0.1125	No	ns	0.0726		Non-STZ + V vs. STZ + SD1	5.022	1.398 to 8.646	Yes	**	0.0018
Non STZ + V vs. STZ + SD11	728.3	217.2 to 1239	Yes	**	0.0012		Non STZ + V vs. Group D	0.04646	-0.01129 to 0.1042	No	ns	0.1779		Non-STZ + V vs. STZ + SD11	4.102	0.4782 to 7.726	Yes	*	0.0179
Non STZ + V vs. STZ + SDM	983.7	472.6 to 1495	Yes	****	<0.0001		Non STZ + V vs. STZ + SDM	0.03051	-0.02724 to 0.08825	No	ns	0.592		Non-STZ + V vs. STZ + SDM	5.602	1.978 to 9.226	Yes	***	0.0003
STZ + V vs. STZ + SD1	-156.3	-667.3 to 354.7	No	ns	0.9167		STZ + V vs. STZ + SD1	-0.04187	-0.09962 to 0.01588	No	ns	0.2709		STZ + V vs. STZ + SD1	-2.844	-6.468 to 0.7802	No	ns	0.1981
STZ + V vs. STZ + SD11	-346.7	-857.7 to 164.3	No	ns	0.3372		STZ + V vs. Group D	-0.05012	-0.1079 to 0.007628	No	ns	0.1222		STZ + V vs. STZ + SD11	-3.764	-7.388 to -0.1396	Yes	*	0.0376
STZ + V vs. STZ + SDM	-91.26	-602.3 to 419.8	No	ns	0.988		STZ + V vs. STZ + SDM	-0.06607	-0.1238 to -0.008324	Yes	*	0.0161		STZ + V vs. STZ + SDM	-2.264	-5.888 to 1.360	No	ns	0.4218
STZ + SD1 vs. STZ + SD11	-190.4	-701.4 to 320.6	No	ns	0.8424		STZ + SD1 vs. Group D	-0.008251	-0.06600 to 0.04950	No	ns	0.9949		STZ + SD1 vs. STZ + SD11	-0.9198	-4.544 to 2.704	No	ns	0.956
STZ + SD1 vs. STZ + SDM	65.02	-446.0 to 576.0	No	ns	0.9967		STZ + SD1 vs. STZ + SDM	-0.0242	-0.08195 to 0.03354	No	ns	0.7764		STZ + SD1 vs. STZ + SDM	0.5797	-3.044 to 4.204	No	ns	0.992
STZ + SD11 vs. STZ + SDM	255.4	-255.6 to 766.4	No	ns	0.6425		Group D vs. STZ + SDM	-0.01595	-0.07370 to 0.04179	No	ns	0.9411		STZ + SD11 vs. STZ + SDM	1.499	-2.125 to 5.123	No	ns	0.7836
8 weeks							8 weeks							8 weeks
Non STZ + V vs. STZ + V	1632	1121 to 2143	Yes	****	<0.0001		Non STZ + V vs. STZ + V	0.1178	0.06006 to 0.1756	Yes	****	<0.0001		Non-STZ + V vs. STZ + V	12.27	8.646 to 15.89	Yes	****	<0.0001
Non STZ + V vs. STZ + SD1	1347	836.2 to 1858	Yes	****	<0.0001		Non STZ + V vs. STZ + SD1	0.06072	0.002970 to 0.1185	Yes	*	0.034		Non-STZ + V vs. STZ + SD1	9.07	5.446 to 12.69	Yes	****	<0.0001
Non STZ + V vs. STZ + SD11	1065	553.7 to 1576	Yes	****	<0.0001		Non STZ + V vs. Group D	0.04912	-0.008626 to 0.1069	No	ns	0.1359		Non-STZ + V vs. STZ + SD11	8.404	4.780 to 12.03	Yes	****	<0.0001
Non STZ + V vs. STZ + SDM	1147	635.6 to 1658	Yes	****	<0.0001		Non STZ + V vs. STZ + SDM	0.05401	-0.003734 to 0.1118	No	ns	0.0789		Non-STZ + V vs. STZ + SDM	10.18	6.560 to 13.81	Yes	****	<0.0001
STZ + V vs. STZ + SD1	-285.2	-796.2 to 225.8	No	ns	0.5388		STZ + V vs. STZ + SD1	-0.05709	-0.1148 to 0.0006618	No	ns	0.0543		STZ + V vs. STZ + SD1	-3.199	-6.823 to 0.4245	No	ns	0.111
STZ + V vs. STZ + SD11	-567.6	-1079 to -56.62	Yes	*	0.0212		STZ + V vs. Group D	-0.06868	-0.1264 to -0.01093	Yes	*	0.0109		STZ + V vs. STZ + SD11	-3.866	-7.490 to -0.2425	Yes	*	0.0302
STZ + V vs. STZ + SDM	-485.7	-996.8 to 25.27	No	ns	0.0711		STZ + V vs. STZ + SDM	-0.06379	-0.1215 to -0.006042	Yes	*	0.0223		STZ + V vs. STZ + SDM	-2.086	-5.710 to 1.538	No	ns	0.5063
STZ + SD1 vs. STZ + SD11	-282.5	-793.5 to 228.6	No	ns	0.5483		STZ + SD1 vs. Group D	-0.0116	-0.06934 to 0.04615	No	ns	0.9814		STZ + SD1 vs. STZ + SD11	-0.667	-4.291 to 2.957	No	ns	0.9865
STZ + SD1 vs. STZ + SDM	-200.6	-711.6 to 310.4	No	ns	0.8155		STZ + SD1 vs. STZ + SDM	-0.006704	-0.06445 to 0.05104	No	ns	0.9977		STZ + SD1 vs. STZ + SDM	1.113	-2.511 to 4.737	No	ns	0.915
STZ + SD11 vs. STZ + SDM	81.89	-429.1 to 592.9	No	ns	0.992		Group D vs. STZ + SDM	0.004892	-0.05286 to 0.06264	No	ns	0.9993		STZ + SD11 vs. STZ + SDM	1.78	-1.844 to 5.404	No	ns	0.6565

## Sheet: Fig. 3
No. of F4/80+/islet area (a.u)	Non STZ + V		STZ + V		STZ +SD1		STZ +SD11		STZ +SDM			No. of CD4/islet area (a.u)	Non STZ + V		STZ + V		STZ +SD1		STZ +SD11		STZ +SDM			No. of CD8/islet area (a.u)	Non STZ + V		STZ + V		STZ +SD1		STZ +SD11		STZ +SDM
	Mean	SEM	Mean	SEM	Mean	SEM	Mean	SEM	Mean	SEM			Mean	SEM	Mean	SEM	Mean	SEM	Mean	SEM	Mean	SEM			Mean	SEM	Mean	SEM	Mean	SEM	Mean	SEM	Mean	SEM
4 weeks	0.0650363	0.0223524	1.4149	0.229515	0.66019	0.0999702	0.643572	0.126138	0.646052	0.189633		4 weeks	0.0493817	0.0129025	0.80619	0.156498	0.360962	0.0641007	0.667871	0.166931	0.47794	0.0774296		4 weeks	0.185867	0.0553376	1.2149	0.256405	0.661129	0.128161	0.614104	0.0884815	0.70304	0.178731
8 weeks	0.106253	0.0322866	2.00057	0.391637	1.107	0.180619	1.01103	0.278147	1.33435	0.350396		8 weeks	0.0617284	0.0198561	1.8959	0.253022	1.26369	0.111569	1.29589	0.105317	1.42247	0.110251		8 weeks	0.110031	0.0396896	1.90914	0.309439	1.26693	0.205078	1.19923	0.169456	1.10901	0.190657
Tukey's multiple comparisons test	Mean Diff.	95.00% CI of diff.	Significant?	Summary	Adjusted P Value							Tukey's multiple comparisons test	Mean Diff.	95.00% CI of diff.	Significant?	Summary	Adjusted P Value							Tukey's multiple comparisons test	Mean Diff.	95.00% CI of diff.	Significant?	Summary	Adjusted P Value
4 weeks												4 weeks												4 weeks
Non STZ + V vs. STZ + V	-1.35	-2.232 to -0.4676	Yes	***	0.0005							Non STZ + V vs. STZ + V	-0.7568	-1.259 to -0.2546	Yes	***	0.0006							Non STZ + V vs. STZ + V	-1.029	-1.744 to -0.3144	Yes	**	0.0012
Non STZ + V vs. STZ +SD1	-0.5952	-1.477 to 0.2871	No	ns	0.3367							Non STZ + V vs. STZ + SD1	-0.3116	-0.8138 to 0.1907	No	ns	0.4228							Non STZ + V vs. STZ + SD1	-0.4753	-1.190 to 0.2393	No	ns	0.3511
Non STZ + V vs. STZ + SD11	-0.5785	-1.461 to 0.3038	No	ns	0.3656							Non STZ + V vs. STZ + SD11	-0.6185	-1.121 to -0.1163	Yes	**	0.008							Non STZ + V vs. STZ + SD11	-0.4282	-1.143 to 0.2864	No	ns	0.4586
Non STZ + V vs. STZ + SDM	-0.581	-1.463 to 0.3013	No	ns	0.3612							Non STZ + V vs. STZ + SDM	-0.4286	-0.9308 to 0.07367	No	ns	0.1316							Non STZ + V vs. STZ + SDM	-0.5172	-1.232 to 0.1974	No	ns	0.2674
STZ + V vs. STZ +SD1	0.7547	-0.1276 to 1.637	No	ns	0.1299							STZ + V vs. STZ + SD1	0.4452	-0.05700 to 0.9475	No	ns	0.1073							STZ + V vs. STZ + SD1	0.5538	-0.1608 to 1.268	No	ns	0.2056
STZ + V vs. STZ + SD11	0.7713	-0.1110 to 1.654	No	ns	0.1158							STZ + V vs. STZ + SD11	0.1383	-0.3639 to 0.6406	No	ns	0.9395							STZ + V vs. STZ + SD11	0.6008	-0.1138 to 1.315	No	ns	0.1418
STZ + V vs. STZ + SDM	0.7688	-0.1134 to 1.651	No	ns	0.1178							STZ + V vs. STZ + SDM	0.3282	-0.1740 to 0.8305	No	ns	0.3689							STZ + V vs. STZ + SDM	0.5119	-0.2027 to 1.226	No	ns	0.2773
STZ +SD1 vs. STZ + SD11	0.01662	-0.8657 to 0.8989	No	ns	>0.9999							STZ + SD1 vs. STZ + SD11	-0.3069	-0.8091 to 0.1953	No	ns	0.4384							STZ + SD1 vs. STZ + SD11	0.04703	-0.6676 to 0.7616	No	ns	0.9997
STZ +SD1 vs. STZ + SDM	0.01414	-0.8682 to 0.8964	No	ns	>0.9999							STZ + SD1 vs. STZ + SDM	-0.117	-0.6192 to 0.3853	No	ns	0.9665							STZ + SD1 vs. STZ + SDM	-0.04191	-0.7565 to 0.6727	No	ns	0.9998
STZ + SD11 vs. STZ + SDM	-0.00248	-0.8848 to 0.8798	No	ns	>0.9999							STZ + SD11 vs. STZ + SDM	0.1899	-0.3123 to 0.6922	No	ns	0.8299							STZ + SD11 vs. STZ + SDM	-0.08894	-0.8035 to 0.6257	No	ns	0.9969
8 weeks												8 weeks												8 weeks
Non STZ + V vs. STZ + V	-1.894	-2.777 to -1.012	Yes	****	<0.0001							Non STZ + V vs. STZ + V	-1.834	-2.336 to -1.332	Yes	****	<0.0001							Non STZ + V vs. STZ + V	-1.799	-2.514 to -1.085	Yes	****	<0.0001
Non STZ + V vs. STZ +SD1	-1.001	-1.883 to -0.1185	Yes	*	0.018							Non STZ + V vs. STZ + SD1	-1.202	-1.704 to -0.6997	Yes	****	<0.0001							Non STZ + V vs. STZ + SD1	-1.157	-1.871 to -0.4423	Yes	***	0.0002
Non STZ + V vs. STZ + SD11	-0.9048	-1.787 to -0.02249	Yes	*	0.0416							Non STZ + V vs. STZ + SD11	-1.234	-1.736 to -0.7319	Yes	****	<0.0001							Non STZ + V vs. STZ + SD11	-1.089	-1.804 to -0.3746	Yes	***	0.0005
Non STZ + V vs. STZ + SDM	-1.228	-2.110 to -0.3458	Yes	**	0.0019							Non STZ + V vs. STZ + SDM	-1.361	-1.863 to -0.8585	Yes	****	<0.0001							Non STZ + V vs. STZ + SDM	-0.999	-1.714 to -0.2844	Yes	**	0.0017
STZ + V vs. STZ +SD1	0.8936	0.01128 to 1.776	Yes	*	0.0456							STZ + V vs. STZ + SD1	0.6322	0.1300 to 1.134	Yes	**	0.0063							STZ + V vs. STZ + SD1	0.6422	-0.07239 to 1.357	No	ns	0.0993
STZ + V vs. STZ + SD11	0.9895	0.1072 to 1.872	Yes	*	0.0199							STZ + V vs. STZ + SD11	0.6	0.09778 to 1.102	Yes	*	0.0109							STZ + V vs. STZ + SD11	0.7099	-0.004684 to 1.425	No	ns	0.0524
STZ + V vs. STZ + SDM	0.6662	-0.2161 to 1.549	No	ns	0.2282							STZ + V vs. STZ + SDM	0.4734	-0.02881 to 0.9757	No	ns	0.0744							STZ + V vs. STZ + SDM	0.8001	0.08554 to 1.515	Yes	*	0.0202
STZ +SD1 vs. STZ + SD11	0.09597	-0.7863 to 0.9783	No	ns	0.9981							STZ + SD1 vs. STZ + SD11	-0.0322	-0.5344 to 0.4700	No	ns	0.9998							STZ + SD1 vs. STZ + SD11	0.0677	-0.6469 to 0.7823	No	ns	0.9989
STZ +SD1 vs. STZ + SDM	-0.2273	-1.110 to 0.6549	No	ns	0.952							STZ + SD1 vs. STZ + SDM	-0.1588	-0.6610 to 0.3434	No	ns	0.9035							STZ + SD1 vs. STZ + SDM	0.1579	-0.5567 to 0.8725	No	ns	0.9723
STZ + SD11 vs. STZ + SDM	-0.3233	-1.206 to 0.5590	No	ns	0.8455							STZ + SD11 vs. STZ + SDM	-0.1266	-0.6288 to 0.3756	No	ns	0.9556							STZ + SD11 vs. STZ + SDM	0.09022	-0.6244 to 0.8048	No	ns	0.9967

## Sheet: Fig.4B
IL-1beta Fold to control corrected by beta-actin	Non STZ + V		STZ + V		STZ +SD1		STZ +SD11		STZ +SDM
	Mean	SEM	Mean	SEM	Mean	SEM	Mean	SEM	Mean	SEM
4 weeks	1	0	2.14223	0.176758	1.78129	0.242601	1.73425	0.239891	1.62232	0.266227
8 weeks	1	0	1.95896	0.143003	1.38334	0.264647	1.4456	0.287958	1.63395	0.216453
Tukey's multiple comparisons test	Mean Diff.	95.00% CI of diff.	Significant?	Summary	Adjusted P Value
4 weeks
Non STZ + V vs. STZ + V	-0.959	-1.385 to -0.5332	Yes	****	<0.0001
Non STZ + V vs. STZ + SD1	-0.7813	-1.207 to -0.3555	Yes	****	<0.0001
Non STZ + V vs. STZ + SD11	-0.7343	-1.160 to -0.3085	Yes	***	0.0002
Non STZ + V vs. STZ + SDM	-0.6223	-1.048 to -0.1966	Yes	**	0.0017
STZ + V vs. STZ + SD1	0.1777	-0.2481 to 0.6034	No	ns	0.7454
STZ + V vs. STZ + SD11	0.2247	-0.2010 to 0.6505	No	ns	0.5513
STZ + V vs. STZ + SDM	0.3366	-0.08911 to 0.7624	No	ns	0.175
STZ + SD1 vs. STZ + SD11	0.04704	-0.3787 to 0.4728	No	ns	0.9976
STZ + SD1 vs. STZ + SDM	0.159	-0.2668 to 0.5847	No	ns	0.8137
STZ + SD11 vs. STZ + SDM	0.1119	-0.3138 to 0.5377	No	ns	0.9393
8 weeks
Non STZ + V vs. STZ + V	-1.011	-1.437 to -0.5850	Yes	****	<0.0001
Non STZ + V vs. STZ + SD1	-0.3833	-0.8091 to 0.04241	No	ns	0.0936
Non STZ + V vs. STZ + SD11	-0.4456	-0.8713 to -0.01984	Yes	*	0.0367
Non STZ + V vs. STZ + SDM	-0.634	-1.060 to -0.2082	Yes	**	0.0014
STZ + V vs. STZ + SD1	0.6275	0.2017 to 1.053	Yes	**	0.0016
STZ + V vs. STZ + SD11	0.5652	0.1395 to 0.9910	Yes	**	0.0048
STZ + V vs. STZ + SDM	0.3768	-0.04890 to 0.8026	No	ns	0.1025
STZ + SD1 vs. STZ + SD11	-0.06225	-0.4880 to 0.3635	No	ns	0.9929
STZ + SD1 vs. STZ + SDM	-0.2506	-0.6764 to 0.1751	No	ns	0.4448
STZ + SD11 vs. STZ + SDM	-0.1884	-0.6141 to 0.2374	No	ns	0.7032

## Sheet: Fig. 4C
TNF-alpha Fold to control corrected by beta-actin	Non STZ + V		STZ + V		STZ +SD1		STZ +SD11		STZ +SDM
	Mean	SEM	Mean	SEM	Mean	SEM	Mean	SEM	Mean	SEM
4 weeks	1	0	2.52528	0.442793	2.0452	0.47754	1.71543	0.314478	2.0322	0.325523
8 weeks	1	0	2.06215	0.0619192	1.40006	0.302325	1.18419	0.0548527	1.53961	0.219489
Tukey's multiple comparisons test	Mean Diff.	95.00% CI of diff.	Significant?	Summary	Adjusted P Value
4 weeks
Non STZ + V vs. STZ + V	-1.275	-1.865 to -0.6854	Yes	****	<0.0001
Non STZ + V vs. STZ + SD1	-0.8452	-1.435 to -0.2554	Yes	**	0.0021
Non STZ + V vs. STZ + SD11	-0.7154	-1.305 to -0.1256	Yes	*	0.0114
Non STZ + V vs. STZ + SDM	-1.032	-1.622 to -0.4424	Yes	***	0.0002
STZ + V vs. STZ + SD1	0.4301	-0.1598 to 1.020	No	ns	0.2403
STZ + V vs. STZ + SD11	0.5598	-0.03000 to 1.150	No	ns	0.0693
STZ + V vs. STZ + SDM	0.2431	-0.3468 to 0.8329	No	ns	0.7539
STZ + SD1 vs. STZ + SD11	0.1298	-0.4601 to 0.7196	No	ns	0.9675
STZ + SD1 vs. STZ + SDM	-0.187	-0.7768 to 0.4028	No	ns	0.8871
STZ + SD11 vs. STZ + SDM	-0.3168	-0.9066 to 0.2731	No	ns	0.5348
8 weeks
Non STZ + V vs. STZ + V	-1.062	-1.652 to -0.4723	Yes	***	0.0001
Non STZ + V vs. STZ + SD1	-0.4001	-0.9899 to 0.1898	No	ns	0.3059
Non STZ + V vs. STZ + SD11	-0.1842	-0.7740 to 0.4057	No	ns	0.8924
Non STZ + V vs. STZ + SDM	-0.5396	-1.129 to 0.05024	No	ns	0.0857
STZ + V vs. STZ + SD1	0.6621	0.07224 to 1.252	Yes	*	0.0218
STZ + V vs. STZ + SD11	0.878	0.2881 to 1.468	Yes	**	0.0014
STZ + V vs. STZ + SDM	0.5225	-0.06731 to 1.112	No	ns	0.102
STZ + SD1 vs. STZ + SD11	0.2159	-0.3740 to 0.8057	No	ns	0.8244
STZ + SD1 vs. STZ + SDM	-0.1395	-0.7294 to 0.4503	No	ns	0.9579
STZ + SD11 vs. STZ + SDM	-0.3554	-0.9453 to 0.2344	No	ns	0.4215

## Sheet: Fig. 4D
IFN-gamma Fold to control corrected by beta-actin	Non STZ + V		STZ + V		STZ +SD1		STZ +SD11		STZ +SDM
	Mean	SEM	Mean	SEM	Mean	SEM	Mean	SEM	Mean	SEM
4 weeks	1	0	1.03564	0.042609	1.16494	0.0815327	1.34519	0.0906005	1.23181	0.0153338
8 weeks	1	0	1.96576	0.36216	1.47713	0.245071	1.50374	0.257682	1.55584	0.307266
Tukey's multiple comparisons test	Mean Diff.	95.00% CI of diff.	Significant?	Summary	Adjusted P Value
4 weeks
Non STZ + V vs. STZ + V	-0.03564	-0.4409 to 0.3696	No	ns	0.999
Non STZ + V vs. STZ + SD1	-0.1649	-0.5702 to 0.2403	No	ns	0.7622
Non STZ + V vs. STZ + SD11	-0.3452	-0.7504 to 0.06007	No	ns	0.1246
Non STZ + V vs. STZ + SDM	-0.2318	-0.6371 to 0.1735	No	ns	0.4733
STZ + V vs. STZ + SD1	-0.1293	-0.5346 to 0.2760	No	ns	0.8848
STZ + V vs. STZ + SD11	-0.3096	-0.7148 to 0.09571	No	ns	0.2016
STZ + V vs. STZ + SDM	-0.1962	-0.6014 to 0.2091	No	ns	0.6299
STZ + SD1 vs. STZ + SD11	-0.1803	-0.5855 to 0.2250	No	ns	0.6991
STZ + SD1 vs. STZ + SDM	-0.06687	-0.4721 to 0.3384	No	ns	0.9887
STZ + SD11 vs. STZ + SDM	0.1134	-0.2919 to 0.5186	No	ns	0.925
8 weeks
Non STZ + V vs. STZ + V	-0.9658	-1.371 to -0.5605	Yes	****	<0.0001
Non STZ + V vs. STZ + SD1	-0.4771	-0.8824 to -0.07187	Yes	*	0.0147
Non STZ + V vs. STZ + SD11	-0.5037	-0.9090 to -0.09848	Yes	**	0.0091
Non STZ + V vs. STZ + SDM	-0.5558	-0.9611 to -0.1506	Yes	**	0.0035
STZ + V vs. STZ + SD1	0.4886	0.08337 to 0.8939	Yes	*	0.012
STZ + V vs. STZ + SD11	0.462	0.05676 to 0.8673	Yes	*	0.0192
STZ + V vs. STZ + SDM	0.4099	0.004662 to 0.8152	Yes	*	0.0464
STZ + SD1 vs. STZ + SD11	-0.02661	-0.4319 to 0.3787	No	ns	0.9997
STZ + SD1 vs. STZ + SDM	-0.07871	-0.4840 to 0.3266	No	ns	0.9794
STZ + SD11 vs. STZ + SDM	-0.0521	-0.4574 to 0.3532	No	ns	0.9957

## Sheet: Fig. 4E
IL-10 Fold to control corrected by beta-actin	Non STZ + V		STZ + V		STZ +SD1		STZ +SD11		STZ +SDM
	Mean	SEM	Mean	SEM	Mean	SEM	Mean	SEM	Mean	SEM
4 weeks	1	0	0.687968	0.0270812	1.02856	0.0407825	1.01757	0.0663876	0.968252	0.053911
8 weeks	1	0	0.65722	0.0685211	1.08963	0.0926069	1.13348	0.0867252	1.08087	0.0724376
Tukey's multiple comparisons test	Mean Diff.	95.00% CI of diff.	Significant?	Summary	Adjusted P Value
4 weeks
Non STZ + V vs. STZ + V	0.2024	0.04908 to 0.3557	Yes	**	0.0051
Non STZ + V vs. STZ + SD1	-0.03182	-0.1851 to 0.1215	No	ns	0.9737
Non STZ + V vs. STZ + SD11	0.03673	-0.1166 to 0.1900	No	ns	0.956
Non STZ + V vs. STZ + SDM	-0.006993	-0.1603 to 0.1463	No	ns	>0.9999
STZ + V vs. STZ + SD1	-0.2342	-0.3875 to -0.08090	Yes	**	0.001
STZ + V vs. STZ + SD11	-0.1657	-0.3190 to -0.01235	Yes	*	0.0291
STZ + V vs. STZ + SDM	-0.2094	-0.3627 to -0.05608	Yes	**	0.0036
STZ + SD1 vs. STZ + SD11	0.06855	-0.08475 to 0.2219	No	ns	0.695
STZ + SD1 vs. STZ + SDM	0.02483	-0.1285 to 0.1781	No	ns	0.9895
STZ + SD11 vs. STZ + SDM	-0.04373	-0.1970 to 0.1096	No	ns	0.92
8 weeks
Non STZ + V vs. STZ + V	0.1928	0.03947 to 0.3461	Yes	**	0.0082
Non STZ + V vs. STZ + SD1	-0.01512	-0.1684 to 0.1382	No	ns	0.9984
Non STZ + V vs. STZ + SD11	0.0006889	-0.1526 to 0.1540	No	ns	>0.9999
Non STZ + V vs. STZ + SDM	0.006332	-0.1470 to 0.1596	No	ns	>0.9999
STZ + V vs. STZ + SD1	-0.2079	-0.3612 to -0.05460	Yes	**	0.0039
STZ + V vs. STZ + SD11	-0.1921	-0.3454 to -0.03878	Yes	**	0.0085
STZ + V vs. STZ + SDM	-0.1864	-0.3398 to -0.03314	Yes	*	0.0111
STZ + SD1 vs. STZ + SD11	0.01581	-0.1375 to 0.1691	No	ns	0.9982
STZ + SD1 vs. STZ + SDM	0.02146	-0.1318 to 0.1748	No	ns	0.994
STZ + SD11 vs. STZ + SDM	0.005643	-0.1477 to 0.1590	No	ns	>0.9999

## Sheet: Fig. 4G-4I
No. of IL-1beta/islet area (a.u)	Non STZ + V		STZ + V		STZ +SD1		STZ +SD11		STZ +SDM			No. of TNF/islet area (a.u)	Non STZ + V		STZ + V		STZ +SD1		STZ +SD11		STZ +SDM			No. of IFN/islet area (a.u)	Non STZ + V		STZ + V		STZ +SD1		STZ +SD11		STZ +SDM
	Mean	SEM	Mean	SEM	Mean	SEM	Mean	SEM	Mean	SEM			Mean	SEM	Mean	SEM	Mean	SEM	Mean	SEM	Mean	SEM			Mean	SEM	Mean	SEM	Mean	SEM	Mean	SEM	Mean	SEM
8 weeks	0.33596	0.0687753	1.5739	0.200729	1.22267	0.220338	1.24093	0.162827	1.37436	0.33051		8 weeks	0.165065	0.0276412	1.80381	0.257744	1.21068	0.154304	0.937871	0.134759	1.08505	0.237094		8 weeks	0.166118	0.0363551	1.8105	0.273188	1.13881	0.220207	0.849457	0.155459	1.31112	0.16852
																								Tukey's multiple comparisons test	Mean Diff.	95.00% CI of diff.	Significant?	Summary	Adjusted P Value
Tukey's multiple comparisons test	Mean Diff.	95.00% CI of diff.	Significant?	Summary	Adjusted P Value							Tukey's multiple comparisons test	Mean Diff.	95.00% CI of diff.	Significant?	Summary	Adjusted P Value
8 weeks												8 weeks												Non STZ + V vs. STZ + V	-1.644	-2.400 to -0.8883	Yes	****	<0.0001
Non STZ + V vs. STZ + V	-1.238	-2.099 to -0.3774	Yes	**	0.0016							Non STZ + V vs. STZ + V	-1.639	-2.370 to -0.9079	Yes	****	<0.0001							Non STZ + V vs. STZ + SD1	-0.9727	-1.729 to -0.2166	Yes	**	0.0057
Non STZ + V vs. STZ + SD1	-0.8867	-1.747 to -0.02613	Yes	*	0.0405							Non STZ + V vs. STZ + SD1	-1.046	-1.776 to -0.3148	Yes	**	0.0017							Non STZ + V vs. STZ + SD11	-0.6833	-1.439 to 0.07274	No	ns	0.0938
Non STZ + V vs. STZ + SD11	-0.905	-1.766 to -0.04439	Yes	*	0.0349							Non STZ + V vs. STZ + SD11	-0.7728	-1.504 to -0.04198	Yes	*	0.0335							Non STZ + V vs. STZ + SDM	-1.145	-1.901 to -0.3889	Yes	***	0.0008
Non STZ + V vs. STZ + SDM	-1.038	-1.899 to -0.1778	Yes	*	0.0109							Non STZ + V vs. STZ + SDM	-0.92	-1.651 to -0.1892	Yes	**	0.0072							STZ + V vs. STZ + SD1	0.6717	-0.08439 to 1.428	No	ns	0.1032
STZ + V vs. STZ + SD1	0.3512	-0.5094 to 1.212	No	ns	0.7738							STZ + V vs. STZ + SD1	0.5931	-0.1377 to 1.324	No	ns	0.1619							STZ + V vs. STZ + SD11	0.961	0.2050 to 1.717	Yes	**	0.0065
STZ + V vs. STZ + SD11	0.333	-0.5276 to 1.194	No	ns	0.8059							STZ + V vs. STZ + SD11	0.8659	0.1351 to 1.597	Yes	*	0.0129							STZ + V vs. STZ + SDM	0.4994	-0.2567 to 1.255	No	ns	0.3444
STZ + V vs. STZ + SDM	0.1995	-0.6610 to 1.060	No	ns	0.9641							STZ + V vs. STZ + SDM	0.7188	-0.01206 to 1.450	No	ns	0.0559							STZ + SD1 vs. STZ + SD11	0.2894	-0.4667 to 1.045	No	ns	0.812
STZ + SD1 vs. STZ + SD11	-0.01826	-0.8788 to 0.8423	No	ns	>0.9999							STZ + SD1 vs. STZ + SD11	0.2728	-0.4580 to 1.004	No	ns	0.8254							STZ + SD1 vs. STZ + SDM	-0.1723	-0.9284 to 0.5838	No	ns	0.9662
STZ + SD1 vs. STZ + SDM	-0.1517	-1.012 to 0.7089	No	ns	0.9869							STZ + SD1 vs. STZ + SDM	0.1256	-0.6052 to 0.8564	No	ns	0.9881							STZ + SD11 vs. STZ + SDM	-0.4617	-1.218 to 0.2944	No	ns	0.4236
STZ + SD11 vs. STZ + SDM	-0.1334	-0.9940 to 0.7272	No	ns	0.9919							STZ + SD11 vs. STZ + SDM	-0.1472	-0.8780 to 0.5836	No	ns	0.9785

## Sheet: Fig. 5B
cl-cas 3 Fold to control corrected by beta-actin	Non STZ + V		STZ + V		STZ +SD1		STZ +SD11		STZ +SDM
	Mean	SEM	Mean	SEM	Mean	SEM	Mean	SEM	Mean	SEM
4 weeks	1	0	2.05577	0.304416	1.58356	0.407841	1.48477	0.209035	1.54787	0.241683
8 weeks	1	0	2.09699	0.494205	1.32406	0.173232	1.29399	0.30565	1.28101	0.00364868
Tukey's multiple comparisons test	Mean Diff.	95.00% CI of diff.	Significant?	Summary	Adjusted P Value
4 weeks
V vs. V	-0.5735	-0.9267 to -0.2203	Yes	***	0.0005
V vs. SD1	-0.1799	-0.5331 to 0.1733	No	ns	0.5844
V vs. SD11	-0.1718	-0.5250 to 0.1814	No	ns	0.6259
V vs. SDM	-0.1409	-0.4941 to 0.2123	No	ns	0.7752
V vs. SD1	0.3936	0.04040 to 0.7468	Yes	*	0.023
V vs. SD11	0.4017	0.04854 to 0.7549	Yes	*	0.0196
V vs. SDM	0.4326	0.07943 to 0.7858	Yes	*	0.0104
SD1 vs. SD11	0.008146	-0.3451 to 0.3613	No	ns	>0.9999
SD1 vs. SDM	0.03904	-0.3142 to 0.3922	No	ns	0.9976
SD11 vs. SDM	0.03089	-0.3223 to 0.3841	No	ns	0.999
8 weeks
V vs. V	-0.6004	-0.9536 to -0.2472	Yes	***	0.0003
V vs. SD1	-0.1088	-0.4620 to 0.2444	No	ns	0.897
V vs. SD11	-0.2053	-0.5585 to 0.1479	No	ns	0.4573
V vs. SDM	-0.2484	-0.6016 to 0.1048	No	ns	0.2724
V vs. SD1	0.4915	0.1383 to 0.8447	Yes	**	0.003
V vs. SD11	0.395	0.04184 to 0.7482	Yes	*	0.0224
V vs. SDM	0.352	-0.001218 to 0.7052	No	ns	0.0511
SD1 vs. SD11	-0.0965	-0.4497 to 0.2567	No	ns	0.9308
SD1 vs. SDM	-0.1396	-0.4928 to 0.2136	No	ns	0.7809
SD11 vs. SDM	-0.04306	-0.3963 to 0.3101	No	ns	0.9965

## Sheet: Fig. 5C
cas 9 Fold to control corrected by beta-actin	Non STZ + V		STZ + V		STZ +SD1		STZ +SD11		STZ +SDM
	Mean	SEM	Mean	SEM	Mean	SEM	Mean	SEM	Mean	SEM
4 weeks	1	0	1.55042	0.168221	1.19327	0.189283	1.06455	0.104284	1.09637	0.186079
8 weeks	1	0	1.94851	0.567347	1.34298	0.263326	1.34411	0.52157	1.36949	0.288236
Tukey's multiple comparisons test	Mean Diff.	95.00% CI of diff.	Significant?	Summary	Adjusted P Value
4 weeks
Non STZ + V vs. STZ + V	-0.5504	-1.150 to 0.04965	No	ns	0.0844
Non STZ + V vs. STZ + SD1	-0.1933	-0.7933 to 0.4068	No	ns	0.8813
Non STZ + V vs. STZ + SD11	-0.06455	-0.6646 to 0.5355	No	ns	0.9978
Non STZ + V vs. STZ + SDM	-0.09637	-0.6964 to 0.5037	No	ns	0.9898
STZ + V vs. STZ + SD1	0.3571	-0.2429 to 0.9572	No	ns	0.4338
STZ + V vs. STZ + SD11	0.4859	-0.1142 to 1.086	No	ns	0.1578
STZ + V vs. STZ + SDM	0.454	-0.1460 to 1.054	No	ns	0.2092
STZ + SD1 vs. STZ + SD11	0.1287	-0.4714 to 0.7288	No	ns	0.9704
STZ + SD1 vs. STZ + SDM	0.0969	-0.5032 to 0.6970	No	ns	0.9896
STZ + SD11 vs. STZ + SDM	-0.03182	-0.6319 to 0.5683	No	ns	0.9999
8 weeks
Non STZ + V vs. STZ + V	-0.9485	-1.549 to -0.3484	Yes	***	0.0007
Non STZ + V vs. STZ + SD1	-0.343	-0.9430 to 0.2571	No	ns	0.474
Non STZ + V vs. STZ + SD11	-0.3441	-0.9442 to 0.2560	No	ns	0.4707
Non STZ + V vs. STZ + SDM	-0.3695	-0.9696 to 0.2306	No	ns	0.4
STZ + V vs. STZ + SD1	0.6055	0.005463 to 1.206	Yes	*	0.0471
STZ + V vs. STZ + SD11	0.6044	0.004327 to 1.204	Yes	*	0.0477
STZ + V vs. STZ + SDM	0.579	-0.02105 to 1.179	No	ns	0.0627
STZ + SD1 vs. STZ + SD11	-0.001136	-0.6012 to 0.5989	No	ns	>0.9999
STZ + SD1 vs. STZ + SDM	-0.02651	-0.6266 to 0.5736	No	ns	>0.9999
STZ + SD11 vs. STZ + SDM	-0.02537	-0.6254 to 0.5747	No	ns	>0.9999

[truncated: 8 more sheets: Fig. 5D, Fig. 5E, Fig. 5F, Fig. 5H, Fig. 6B, Fig. 6C, Fig. 6D, Fig. 6F]
